# Supplementary material for: Serum Procalcitonin to Support Early Triage for Possible Systemic Infection in Patients with Endophthalmitis
Source: Diagnostics (Basel). 2026 Apr 29;16(9):1331. doi: 10.3390/diagnostics16091331 (PMC13164000; doi:10.3390/diagnostics16091331)
Supplement: Supplementary file 1 [file diagnostics-16-01331-s001.zip]

Archive with 1 entries (1 files):
- diagnostics-4145499-supplementary.pdf
